# Supplementary material for: Genetic structure of community acquired methicillin-resistant Staphylococcus aureus USA300
Source: BMC Genomics. 2012 Sep 25;13:508. doi: 10.1186/1471-2164-13-508 (PMC3598774; doi:10.1186/1471-2164-13-508)
Supplement: Additional file 1 — Table S1.Patient characteristics of sequence isolates by study group. Table S2: Clinical diagnoses of included CA-MRSA severe infections. Table S3: Site of included CA-MRSA severe infections. Table S4: Nucleotide mutation catagories. Table S5: Variants exhibiting convergent evolution. Table S6: Protein Altering Single Nucleotide Variants. [file 1471-2164-13-508-S1.xlsx]

## Sheet: Table S1
Table S1: Patient characteristics of sequence isolates by study group.
Variable			CA-MRSA		CA-MRSA
			Severe Infection		SSTI
Sex
	Male		15 (83.3%)†		7 (38.9%)
	Female		3 (16.7%)		11 (61.1%)†
Race
	African America		2 (11.1%)		2 (11.1%)
	Asian		0 (0%)		1 (5.6%)
	Caucasian		9 (50%)		11 (61.1%)
	Hispanic		5 (27.8%)		3 (16.7%)
	Other		2 (11.1%)		1 (5.6%)
Age, years
	Mean (SD)		5.68 (± 5.98)		3.15 (± 4.43)
	Median (IQR)		3.34 (0.61-11.87)		1.08 (0.75-2.62)
Length of stay, days
	Mean (SD)		23.33 (± 16.27)†		2.44 (± 0.86)
	Median (IQR)		16.00 (11.00-30.25)†		2.00 (2.00-3.00)
Duration IV antibiotics, days
	Mean (SD)		23.56 (± 12.86)†		2.44 (± 0.86)
	Median (IQR)		21.00 (12.25-38.50)†		2.00 (2.00-3.00)
Inpatient antibiotic
	Vancomycin		15 (83.3%)†		0 (0%)
	Clindamycin		3 (16.7%)		16 (88.9%)†
	Cefazolin		0 (0%)		2 (11.1%)
	Combination antibiotics a		11 (61.1%)†		0 (0%)
Total duration antibiotics, days
	Mean (SD)		34.78 (± 12.26)†		10.61 (± 1.24)
	Median (IQR)		42.00 (25.00-42.00)†		10.00 (10.00-10.00)
Outpatient antibiotic
	Parenteral Antibiotics		10 (55.6%)†		0 (0%)
	Clindamycin (PO)		7 (38.9%)		15 (83.3%)
	TMP-SMX		1 (5.6%)		2 (11.1%)
	Cephalexin		0 (0%)		1 (5.6%)
Number of surgeries
	Mean (SD)		1.56 (± 1.54)		1.00 (± 0.00)
	Median (IQR)		1.00 (1.00-2.00)		1.00 (1.00-1.00)
Note: Data are presented as number (percent), unless otherwise indicated. SD, standard deviation; IQR, interquartile range; IV, intravenous; PO, oral.
* p ≤ 0.05; † p ≤ 0.01
a Addition of gentamicin and/or rifampin

## Sheet: Table S2
Table S2: Clinical diagnoses of included CA-MRSA severe infections.
Diagnosis	Number
Complicated Pneumonia	9 (50%)
Osteoarticular Infections	4 (22.2%)
Necrotizing Fasciitis	1 (5.6%)
Endocarditis	1 (5.6%)
Perinephric Abscess	1 (5.6%)
Retropharyngeal Abscess with Mediastinitis	1 (5.6%)
Pyomyositis	1 (5.6%)
Note: Data are presented as number (percent).

## Sheet: Table S3
Table S3: Site of included CA-MRSA severe infections.
Site	Number*
Blood	8 (44.4%)
Tracheal Aspirate/BAL	8 (44.4%)
Invasive Abscess†	6 (33.3%)
Pleural Fluid	4 (22.2%)
Bone	3 (16.7%)
Joint Fluid	1 (5.6%)
Note: Data are presented as number (percent). BAL, bronchoaveolar lavage.
*A given patient may have MRSA isolated from multiple sites (n = 12).
†Invasive abscesses included tissue cultures from lung, peritoneum, mediastinum, and muscle.

## Sheet: Table S4
Table S4: Nucleotide mutation catagories
Change	Count	Class	Sum
A->G	142	Transition	649
C->T	191	Transition
G->A	199	Transition
T->C	117	Transition
A->C	32	Transversion	405
A->T	69	Transversion
C->A	76	Transversion
C->G	17	Transversion
G->C	20	Transversion
G->T	93	Transversion
T->A	63	Transversion
T->G	35	Transversion

## Sheet: Table S5
Table S5: Variants exhibiting convergent evolution
Position	FPR3757 Position		Variant Class		Nearby or Affected Proteins		Protein ID		Regulatory
610971	610971		Noncoding SNP		sdrC Protein		SAUSA300_0546
895211	881854		14 kb Deletion		2 Enterotoxins, Pathogenicity Island protein, transcriptional regulator Cro and hypothetical proteins
1846974	1846974		Noncoding 1bp insertion		cell wall surface anchor family protein		SAUSA300_1677		Yes (sigmaA site)
2003365	2003365		Noncoding 1bp Deletion		100 bp upstream of transcriptional regulator, Fur family		SAUSA300_1842		Yes (TR)
2019637	2019637		40+ kb Insertion		Mobile Genetic Element, 2 unique elements
2155053	2155053		Noncoding SNP		ammonium transporter		SAUSA300_1996
2187805	2187805		Noncoding 1bp Deletion		137 bp upstream of sigma-B regulation protein		SAUSA300_2025		Yes (TR)
2347247	2347247		Coding Frameshift		conserved hypothetical protein		SAUSA300_2167
2507609	2507609		Coding Frameshift		transcriptional regulator, MarR family		SAUSA300_2331		Yes (TR)

## Sheet: Table S6
Table S6: Protein Altering Single Nucleotide Variants
# of Strains	Chr	Position	Ref Base	Alt Base	Ref AA	Alt AA	AA Position	Class	GeneID	Gene Name
1	S_aureus_USA300.chr	1322	C	G	A	G	260	Non-Synonymous	SAUSA300_0001	chromosomal replication initiation protein
36	S_aureus_USA300.chr	5010	C	G	P	A	358	Non-Synonymous	SAUSA300_0004	recombination protein F
7	S_aureus_USA300.chr	7282	T	C	L	S	84	Non-Synonymous	SAUSA300_0006	DNA gyrase, A subunit
1	S_aureus_USA300.chr	7773	G	C	V	L	248	Non-Synonymous	SAUSA300_0006	DNA gyrase, A subunit
1	S_aureus_USA300.chr	15160	G	A	A	T	138	Non-Synonymous	SAUSA300_0010	hypothetical protein
1	S_aureus_USA300.chr	46197	T	A	N	Y	442	Non-Synonymous	SAUSA300_0037	cassette chromosome recombinase B
1	S_aureus_USA300.chr	57120	G	T	L	F	44	Non-Synonymous	SAUSA300_0046	hypothetical protein
35	S_aureus_USA300.chr	61025	G	A	L	F	55	Non-Synonymous	SAUSA300_0050	hypothetical protein
1	S_aureus_USA300.chr	72936	A	C	M	R	31	Non-Synonymous	SAUSA300_0064	arginine/oirnithine antiporter
1	S_aureus_USA300.chr	82729	G	C	L	F	260	Non-Synonymous	SAUSA300_0074	oligopeptide permease, channel-forming protein
1	S_aureus_USA300.chr	117088	G	T	V	F	383	Non-Synonymous	SAUSA300_0105	M20/M25/M40 family peptidase
1	S_aureus_USA300.chr	117644	G	A	V	I	175	Non-Synonymous	SAUSA300_0106	putative drug transporter
1	S_aureus_USA300.chr	124696	C	T	T	M	258	Non-Synonymous	SAUSA300_0110	GntR family transcriptional regulator
1	S_aureus_USA300.chr	127384	C	T	A	V	380	Non-Synonymous	SAUSA300_0112	L-lactate permease
1	S_aureus_USA300.chr	128554	G	T	N	K	380	Non-Synonymous	SAUSA300_0113	immunoglobulin G binding protein A precursor
1	S_aureus_USA300.chr	139945	G	T	A	S	161	Non-Synonymous	SAUSA300_0122	IucA/IucC family siderophore biosynthesis protein
2	S_aureus_USA300.chr	140405	A	G	H	R	314	Non-Synonymous	SAUSA300_0122	IucA/IucC family siderophore biosynthesis protein
1	S_aureus_USA300.chr	142320	G	T	S	I	404	Non-Synonymous	SAUSA300_0123	IucC family siderophore biosynthesis protein
1	S_aureus_USA300.chr	143990	G	A	G	S	94	Non-Synonymous	SAUSA300_0125	pyridoxal-dependent decarboxylase
1	S_aureus_USA300.chr	149397	A	T	L	F	57	Non-Synonymous	SAUSA300_0131	putative sugar transferase
1	S_aureus_USA300.chr	152813	G	T	V	L	104	Non-Synonymous	SAUSA300_0134	polysaccharide extrusion protein
1	S_aureus_USA300.chr	164684	C	T	A	T	33	Non-Synonymous	SAUSA300_0145	phosphonate ABC transporter, phosphonate-binding protein
1	S_aureus_USA300.chr	173257	T	G	L	R	684	Non-Synonymous	SAUSA300_0151	bifunctional acetaldehyde-CoA/alcohol dehydrogenase
1	S_aureus_USA300.chr	175215	C	G	A	G	124	Non-Synonymous	SAUSA300_0153	capsular polysaccharide biosynthesis protein Cap5B
1	S_aureus_USA300.chr	178570	G	T	A	S	147	Non-Synonymous	SAUSA300_0156	capsular polysaccharide biosynthesis protein Cap5E
1	S_aureus_USA300.chr	182606	A	G	E	G	188	Non-Synonymous	SAUSA300_0160	capsular polysaccharide biosynthesis protein Cap5I
36	S_aureus_USA300.chr	182746	T	G	L	V	235	Non-Synonymous	SAUSA300_0160	capsular polysaccharide biosynthesis protein Cap5I
1	S_aureus_USA300.chr	202725	G	A	M	I	236	Non-Synonymous	SAUSA300_0180	integral membrane protein LmrP
1	S_aureus_USA300.chr	206536	C	T	S	L	941	Non-Synonymous	SAUSA300_0181	non-ribosomal peptide synthetase
1	S_aureus_USA300.chr	216806	C	T	G	S	36	Non-Synonymous	SAUSA300_0187	ornithine aminotransferase
1	S_aureus_USA300.chr	226384	C	T	A	V	153	Non-Synonymous	SAUSA300_0194	sucrose-specific PTS tranporter protein
1	S_aureus_USA300.chr	226642	G	A	G	D	239	Non-Synonymous	SAUSA300_0194	sucrose-specific PTS tranporter protein
1	S_aureus_USA300.chr	233007	G	A	A	T	75	Non-Synonymous	SAUSA300_0198	hypothetical protein
1	S_aureus_USA300.chr	237483	T	C	V	A	288	Non-Synonymous	SAUSA300_0201	peptide ABC transporter, permease protein
1	S_aureus_USA300.chr	238738	G	T	A	S	212	Non-Synonymous	SAUSA300_0202	peptide ABC transporter, permease protein
1	S_aureus_USA300.chr	239032	C	T	R	C	310	Non-Synonymous	SAUSA300_0202	peptide ABC transporter, permease protein
36	S_aureus_USA300.chr	240358	T	A	N	K	358	Non-Synonymous	SAUSA300_0203	RGD-containing lipoprotein
1	S_aureus_USA300.chr	243740	C	T	A	T	146	Non-Synonymous	SAUSA300_0205	tandem lipoprotein
1	S_aureus_USA300.chr	247530	A	G	N	S	87	Non-Synonymous	SAUSA300_0209	putative maltose ABC transporter, maltose-binding protein
1	S_aureus_USA300.chr	249131	C	T	T	M	196	Non-Synonymous	SAUSA300_0210	maltose ABC transporter, permease protein
1	S_aureus_USA300.chr	258069	G	A	R	C	320	Non-Synonymous	SAUSA300_0218	sensor histidine kinase family protein
1	S_aureus_USA300.chr	267181	C	T	P	L	260	Non-Synonymous	SAUSA300_0224	staphylocoagulase precursor
1	S_aureus_USA300.chr	269823	C	T	G	D	66	Non-Synonymous	SAUSA300_0225	putative acyl-CoA acetyltransferase FadA
36	S_aureus_USA300.chr	270510	T	C	T	A	601	Non-Synonymous	SAUSA300_0226	3-hydroxyacyl-CoA dehydrogenase
1	S_aureus_USA300.chr	279779	T	G	Y	S	174	Non-Synonymous	SAUSA300_0231	ABC transporter, substrate-binding protein
1	S_aureus_USA300.chr	285567	T	A	I	F	55	Non-Synonymous	SAUSA300_0236	PTS system, IIBC components
1	S_aureus_USA300.chr	292328	C	T	A	V	204	Non-Synonymous	SAUSA300_0242	sorbitol dehydrogenase
36	S_aureus_USA300.chr	292738	A	C	T	P	341	Non-Synonymous	SAUSA300_0242	sorbitol dehydrogenase
1	S_aureus_USA300.chr	297082	C	A	L	I	271	Non-Synonymous	SAUSA300_0247	putative teichoic acid biosynthesis protein B
1	S_aureus_USA300.chr	305012	C	T	A	V	566	Non-Synonymous	SAUSA300_0252	glycosyl transferase, group 2 family protein
1	S_aureus_USA300.chr	315286	C	T	G	S	43	Non-Synonymous	SAUSA300_0262	ribokinase
1	S_aureus_USA300.chr	316365	C	T	A	T	126	Non-Synonymous	SAUSA300_0264	ribose transporter RbsU
1	S_aureus_USA300.chr	321604	C	A	P	T	194	Non-Synonymous	SAUSA300_0269	choloylglycine hydrolase family protein
1	S_aureus_USA300.chr	322598	G	A	G	R	86	Non-Synonymous	SAUSA300_0270	peptidoglycan hydrolase
1	S_aureus_USA300.chr	332672	C	T	A	V	592	Non-Synonymous	SAUSA300_0279	hypothetical protein
1	S_aureus_USA300.chr	336391	G	A	E	K	142	Non-Synonymous	SAUSA300_0283	essC protein
1	S_aureus_USA300.chr	336694	A	G	I	V	243	Non-Synonymous	SAUSA300_0283	essC protein
1	S_aureus_USA300.chr	345351	A	G	Y	C	213	Non-Synonymous	SAUSA300_0290	putative lipoprotein
1	S_aureus_USA300.chr	346322	A	G	K	R	11	Non-Synonymous	SAUSA300_0292	hypothetical protein
1	S_aureus_USA300.chr	370049	T	C	V	A	54	Non-Synonymous	SAUSA300_0318	N-acetylmannosamine-6-phosphate 2-epimerase
1	S_aureus_USA300.chr	375448	C	T	G	S	37	Non-Synonymous	SAUSA300_0321	hypothetical protein
36	S_aureus_USA300.chr	376057	C	T	D	N	258	Non-Synonymous	SAUSA300_0322	Oye family NADH-dependent flavin oxidoreductase
36	S_aureus_USA300.chr	376231	T	G	S	R	200	Non-Synonymous	SAUSA300_0322	Oye family NADH-dependent flavin oxidoreductase
1	S_aureus_USA300.chr	376266	C	G	R	P	188	Non-Synonymous	SAUSA300_0322	Oye family NADH-dependent flavin oxidoreductase
1	S_aureus_USA300.chr	377388	A	G	I	V	87	Non-Synonymous	SAUSA300_0324	hypothetical protein
2	S_aureus_USA300.chr	377578	C	G	T	R	150	Non-Synonymous	SAUSA300_0324	hypothetical protein
1	S_aureus_USA300.chr	384192	T	C	D	G	40	Non-Synonymous	SAUSA300_0331	hypothetical protein
1	S_aureus_USA300.chr	393229	G	T	M	I	38	Non-Synonymous	SAUSA300_0340	NADH-dependent FMN reductase
1	S_aureus_USA300.chr	397329	C	A	S	Y	152	Non-Synonymous	SAUSA300_0345	Tat-translocated enzyme
1	S_aureus_USA300.chr	398338	C	T	S	L	75	Non-Synonymous	SAUSA300_0346	hypothetical protein
1	S_aureus_USA300.chr	424086	T	A	V	D	174	Non-Synonymous	SAUSA300_0372	hypothetical protein
36	S_aureus_USA300.chr	425833	A	T	E	D	106	Non-Synonymous	SAUSA300_0375	putative phosphoglycerate mutase family protein
33	S_aureus_USA300.chr	429073	C	T	G	D	108	Non-Synonymous	SAUSA300_0379	alkyl hydroperoxide reductase subunit F
1	S_aureus_USA300.chr	430523	T	A	F	I	18	Non-Synonymous	SAUSA300_0381	putative NAD(P)H-flavin oxidoreductase
1	S_aureus_USA300.chr	437872	A	G	I	V	275	Non-Synonymous	SAUSA300_0387	xanthine permease
2	S_aureus_USA300.chr	451121	C	A	A	E	7	Non-Synonymous	SAUSA300_0399	superantigen-like protein 5
1	S_aureus_USA300.chr	459453	G	A	E	K	137	Non-Synonymous	SAUSA300_0406	putative restriction/modification system specificity protein
1	S_aureus_USA300.chr	464067	T	G	L	R	158	Non-Synonymous	SAUSA300_0410	tandem lipoprotein
32	S_aureus_USA300.chr	467549	A	T	E	D	209	Non-Synonymous	SAUSA300_0414	tandem lipoprotein
1	S_aureus_USA300.chr	467787	G	A	M	I	21	Non-Synonymous	SAUSA300_0415	tandem lipoprotein
1	S_aureus_USA300.chr	469757	G	T	D	Y	74	Non-Synonymous	SAUSA300_0417	tandem lipoprotein
1	S_aureus_USA300.chr	472500	T	A	V	D	120	Non-Synonymous	SAUSA300_0420	hypothetical protein
1	S_aureus_USA300.chr	475756	T	G	V	G	322	Non-Synonymous	SAUSA300_0424	putative cobalamin synthesis protein
1	S_aureus_USA300.chr	484158	G	T	A	S	153	Non-Synonymous	SAUSA300_0430	hypothetical protein
1	S_aureus_USA300.chr	492879	G	A	H	Y	87	Non-Synonymous	SAUSA300_0439	hypothetical protein
1	S_aureus_USA300.chr	501815	G	A	D	N	1472	Non-Synonymous	SAUSA300_0445	glutamate synthase, large subunit
1	S_aureus_USA300.chr	502540	C	A	R	S	208	Non-Synonymous	SAUSA300_0446	glutamate synthase subunit beta
1	S_aureus_USA300.chr	502882	A	G	K	E	322	Non-Synonymous	SAUSA300_0446	glutamate synthase subunit beta
1	S_aureus_USA300.chr	503344	G	A	A	T	476	Non-Synonymous	SAUSA300_0446	glutamate synthase subunit beta
1	S_aureus_USA300.chr	509664	A	T	K	I	104	Non-Synonymous	SAUSA300_0452	DNA polymerase III, gamma and tau subunits
1	S_aureus_USA300.chr	519470	C	T	H	Y	224	Non-Synonymous	SAUSA300_0458	Orn/Lys/Arg decarboxylase
1	S_aureus_USA300.chr	519584	A	G	T	A	262	Non-Synonymous	SAUSA300_0458	Orn/Lys/Arg decarboxylase
1	S_aureus_USA300.chr	528495	G	A	G	S	235	Non-Synonymous	SAUSA300_0468	TatD family hydrolase
1	S_aureus_USA300.chr	530052	T	A	V	E	258	Non-Synonymous	SAUSA300_0470	dimethyladenosine transferase
2	S_aureus_USA300.chr	537815	C	G	L	V	7	Non-Synonymous	SAUSA300_0481	transcription-repair coupling factor
1	S_aureus_USA300.chr	538944	A	G	Q	R	383	Non-Synonymous	SAUSA300_0481	transcription-repair coupling factor
1	S_aureus_USA300.chr	541151	A	C	K	Q	1119	Non-Synonymous	SAUSA300_0481	transcription-repair coupling factor
1	S_aureus_USA300.chr	542400	G	A	V	M	370	Non-Synonymous	SAUSA300_0482	polysaccharide biosynthesis protein
1	S_aureus_USA300.chr	547561	A	C	K	T	33	Non-Synonymous	SAUSA300_0489	putative cell division protein FtsH
1	S_aureus_USA300.chr	547908	A	G	K	E	149	Non-Synonymous	SAUSA300_0489	putative cell division protein FtsH
1	S_aureus_USA300.chr	550182	G	A	A	T	133	Non-Synonymous	SAUSA300_0490	Hsp33-like chaperonin
1	S_aureus_USA300.chr	555541	G	A	G	S	464	Non-Synonymous	SAUSA300_0496	lysyl-tRNA synthetase
1	S_aureus_USA300.chr	566006	G	C	R	G	134	Non-Synonymous	SAUSA300_0506	pyrimidine nucleoside transport protein
1	S_aureus_USA300.chr	570330	C	A	R	S	571	Non-Synonymous	SAUSA300_0510	endopeptidase
1	S_aureus_USA300.chr	576892	A	G	I	V	146	Non-Synonymous	SAUSA300_0514	serine acetyltransferase
1	S_aureus_USA300.chr	578902	A	G	T	A	4	Non-Synonymous	SAUSA300_0517	RNA methyltransferase
1	S_aureus_USA300.chr	581466	G	A	E	K	49	Non-Synonymous	SAUSA300_0521	transcription antitermination protein
1	S_aureus_USA300.chr	582381	A	G	S	G	111	Non-Synonymous	SAUSA300_0522	50S ribosomal protein L11
1	S_aureus_USA300.chr	586635	C	T	T	I	361	Non-Synonymous	SAUSA300_0527	DNA-directed RNA polymerase subunit beta
3	S_aureus_USA300.chr	590611	T	C	V	A	448	Non-Synonymous	SAUSA300_0528	DNA-directed RNA polymerase subunit beta'
1	S_aureus_USA300.chr	591243	G	A	V	I	659	Non-Synonymous	SAUSA300_0528	DNA-directed RNA polymerase subunit beta'
1	S_aureus_USA300.chr	603114	A	G	I	V	363	Non-Synonymous	SAUSA300_0537	ribulokinase
1	S_aureus_USA300.chr	611528	A	T	N	Y	128	Non-Synonymous	SAUSA300_0546	sdrC protein
1	S_aureus_USA300.chr	615062	G	T	A	S	236	Non-Synonymous	SAUSA300_0547	sdrD protein
1	S_aureus_USA300.chr	615951	G	A	S	N	532	Non-Synonymous	SAUSA300_0547	sdrD protein
1	S_aureus_USA300.chr	620091	C	T	P	L	399	Non-Synonymous	SAUSA300_0548	sdrE protein
1	S_aureus_USA300.chr	634443	T	A	I	N	389	Non-Synonymous	SAUSA300_0559	putative substrate--CoA ligase
1	S_aureus_USA300.chr	634488	G	A	G	D	404	Non-Synonymous	SAUSA300_0559	putative substrate--CoA ligase
3	S_aureus_USA300.chr	635299	C	T	P	L	215	Non-Synonymous	SAUSA300_0560	acetyl-CoA c-acetyltransferase
1	S_aureus_USA300.chr	637980	C	A	D	Y	45	Non-Synonymous	SAUSA300_0562	phosphomethylpyrimidine kinase
1	S_aureus_USA300.chr	640953	G	A	M	I	333	Non-Synonymous	SAUSA300_0566	amino acid permease
1	S_aureus_USA300.chr	641745	A	T	Y	N	97	Non-Synonymous	SAUSA300_0567	hypothetical protein
1	S_aureus_USA300.chr	650797	A	T	L	I	262	Non-Synonymous	SAUSA300_0576	putative pyridine nucleotide-disulphide oxidoreductase
1	S_aureus_USA300.chr	651042	G	T	A	E	180	Non-Synonymous	SAUSA300_0576	putative pyridine nucleotide-disulphide oxidoreductase
1	S_aureus_USA300.chr	653697	G	A	G	R	356	Non-Synonymous	SAUSA300_0579	hypothetical protein
1	S_aureus_USA300.chr	658135	G	T	E	D	114	Non-Synonymous	SAUSA300_0584	hypothetical protein
1	S_aureus_USA300.chr	659851	A	C	L	F	96	Non-Synonymous	SAUSA300_0585	hypothetical protein
1	S_aureus_USA300.chr	660563	A	G	M	V	59	Non-Synonymous	SAUSA300_0586	hypothetical protein
1	S_aureus_USA300.chr	668126	C	T	P	L	218	Non-Synonymous	SAUSA300_0594	alcohol dehydrogenase
1	S_aureus_USA300.chr	673912	C	A	Q	K	215	Non-Synonymous	SAUSA300_0599	iron compound ABC transporter, permease protein
1	S_aureus_USA300.chr	674128	C	T	P	S	287	Non-Synonymous	SAUSA300_0599	iron compound ABC transporter, permease protein
1	S_aureus_USA300.chr	675398	T	A	W	R	141	Non-Synonymous	SAUSA300_0601	alpha/beta fold family hydrolase
1	S_aureus_USA300.chr	680041	T	C	I	M	227	Non-Synonymous	SAUSA300_0606	hypothetical protein
1	S_aureus_USA300.chr	685098	A	G	S	G	52	Non-Synonymous	SAUSA300_0612	putative monovalent cation/H+ antiporter subunit C
1	S_aureus_USA300.chr	693382	G	A	T	I	210	Non-Synonymous	SAUSA300_0620	ABC transporter ATP-binding protein
1	S_aureus_USA300.chr	694505	C	T	P	L	125	Non-Synonymous	SAUSA300_0621	iron-dependent repressor
1	S_aureus_USA300.chr	698765	A	G	I	M	15	Non-Synonymous	SAUSA300_0626	teichoic acid biosynthesis protein B
1	S_aureus_USA300.chr	699532	C	T	S	L	271	Non-Synonymous	SAUSA300_0626	teichoic acid biosynthesis protein B
1	S_aureus_USA300.chr	704206	A	G	K	R	344	Non-Synonymous	SAUSA300_0630	ABC transporter, ATP-binding protein
1	S_aureus_USA300.chr	705880	G	C	V	L	207	Non-Synonymous	SAUSA300_0631	putative nucleoside transporter
1	S_aureus_USA300.chr	710587	T	C	V	A	208	Non-Synonymous	SAUSA300_0635	ferrichrome transport permease protein fhuG
1	S_aureus_USA300.chr	712841	G	T	A	S	14	Non-Synonymous	SAUSA300_0638	phosphotransferase mannnose-specific family component IIA
1	S_aureus_USA300.chr	716350	C	A	H	Q	300	Non-Synonymous	SAUSA300_0641	putative lipase/esterase
1	S_aureus_USA300.chr	721256	G	T	A	S	130	Non-Synonymous	SAUSA300_0647	ABC transporter, ATP-binding protein
1	S_aureus_USA300.chr	728194	T	G	F	C	192	Non-Synonymous	SAUSA300_0652	hypothetical protein
1	S_aureus_USA300.chr	732645	A	T	Y	F	42	Non-Synonymous	SAUSA300_0656	hypothetical protein
1	S_aureus_USA300.chr	732980	T	G	Y	D	154	Non-Synonymous	SAUSA300_0656	hypothetical protein
1	S_aureus_USA300.chr	733942	C	T	P	L	199	Non-Synonymous	SAUSA300_0657	hypothetical protein
1	S_aureus_USA300.chr	736166	C	A	F	L	308	Non-Synonymous	SAUSA300_0659	sugar efflux transporter
1	S_aureus_USA300.chr	737633	G	A	S	F	35	Non-Synonymous	SAUSA300_0661	hypothetical protein
1	S_aureus_USA300.chr	739492	T	C	S	P	70	Non-Synonymous	SAUSA300_0665	acetyltransferase
3	S_aureus_USA300.chr	739768	C	A	L	I	162	Non-Synonymous	SAUSA300_0665	acetyltransferase
1	S_aureus_USA300.chr	740298	C	T	M	I	64	Non-Synonymous	SAUSA300_0666	hypothetical protein
1	S_aureus_USA300.chr	740768	T	A	K	I	61	Non-Synonymous	SAUSA300_0667	hypothetical protein
1	S_aureus_USA300.chr	748691	G	C	E	Q	224	Non-Synonymous	SAUSA300_0674	aldo/keto reductase family oxidoreductase
1	S_aureus_USA300.chr	755882	G	T	V	L	3	Non-Synonymous	SAUSA300_0681	hypothetical protein
1	S_aureus_USA300.chr	785522	A	T	K	N	433	Non-Synonymous	SAUSA300_0707	osmoprotectant ABC transporter, permease
1	S_aureus_USA300.chr	785620	T	A	L	Q	466	Non-Synonymous	SAUSA300_0707	osmoprotectant ABC transporter, permease
4	S_aureus_USA300.chr	786272	G	T	A	S	99	Non-Synonymous	SAUSA300_0708	histidinol-phosphate aminotransferase
1	S_aureus_USA300.chr	791196	G	A	T	I	17	Non-Synonymous	SAUSA300_0712	amino acid/peptide transporter (peptide:H+ symporter)
1	S_aureus_USA300.chr	798105	A	G	I	V	24	Non-Synonymous	SAUSA300_0718	iron compound ABC transporter, permease
1	S_aureus_USA300.chr	800322	C	A	Q	K	126	Non-Synonymous	SAUSA300_0720	putative iron compound ABC transporter, ATP-binding protein
1	S_aureus_USA300.chr	802841	G	A	P	L	196	Non-Synonymous	SAUSA300_0722	UDP-N-acetylenolpyruvoylglucosamine reductase
1	S_aureus_USA300.chr	804594	C	A	Q	K	135	Non-Synonymous	SAUSA300_0724	hypothetical protein
1	S_aureus_USA300.chr	805047	C	T	L	F	286	Non-Synonymous	SAUSA300_0724	hypothetical protein
2	S_aureus_USA300.chr	818694	A	G	D	G	427	Non-Synonymous	SAUSA300_0737	preprotein translocase subunit SecA
1	S_aureus_USA300.chr	819914	G	C	G	R	834	Non-Synonymous	SAUSA300_0737	preprotein translocase subunit SecA
1	S_aureus_USA300.chr	824124	A	C	K	N	60	Non-Synonymous	SAUSA300_0741	excinuclease ABC subunit B
1	S_aureus_USA300.chr	831382	A	T	K	I	51	Non-Synonymous	SAUSA300_0745	putative acetyltransferase
1	S_aureus_USA300.chr	832975	A	G	I	V	418	Non-Synonymous	SAUSA300_0746	TPR domain-containing protein
14	S_aureus_USA300.chr	837108	G	T	E	D	17	Non-Synonymous	SAUSA300_0750	hypothetical protein
1	S_aureus_USA300.chr	848084	C	T	H	Y	505	Non-Synonymous	SAUSA300_0759	phosphoglyceromutase
1	S_aureus_USA300.chr	850032	A	G	Y	C	57	Non-Synonymous	SAUSA300_0761	hypothetical protein
1	S_aureus_USA300.chr	857869	G	A	A	T	59	Non-Synonymous	SAUSA300_0770	hypothetical protein
1	S_aureus_USA300.chr	859497	C	A	A	D	117	Non-Synonymous	SAUSA300_0772	clumping factor A
1	S_aureus_USA300.chr	866419	A	G	R	G	69	Non-Synonymous	SAUSA300_0776	thermonuclease precursor
1	S_aureus_USA300.chr	868036	T	A	N	I	46	Non-Synonymous	SAUSA300_0778	hypothetical protein
1	S_aureus_USA300.chr	876359	A	G	T	A	55	Non-Synonymous	SAUSA300_0791	glycine cleavage system protein H
1	S_aureus_USA300.chr	883134	T	G	K	T	28	Non-Synonymous	SAUSA300_0799	integrase
1	S_aureus_USA300.chr	896260	A	G	E	G	33	Non-Synonymous	SAUSA300_0816	CsbD-like superfamily protein
1	S_aureus_USA300.chr	896289	T	G	F	V	43	Non-Synonymous	SAUSA300_0816	CsbD-like superfamily protein
1	S_aureus_USA300.chr	896291	C	A	F	L	43	Non-Synonymous	SAUSA300_0816	CsbD-like superfamily protein
1	S_aureus_USA300.chr	897003	A	T	S	T	147	Non-Synonymous	SAUSA300_0817	hypothetical protein
1	S_aureus_USA300.chr	902754	G	A	V	I	287	Non-Synonymous	SAUSA300_0822	FeS assembly protein SufB
1	S_aureus_USA300.chr	932361	C	T	M	I	578	Non-Synonymous	SAUSA300_0855	monovalent cation/H+ antiporter subunit A
3	S_aureus_USA300.chr	933873	T	A	L	F	74	Non-Synonymous	SAUSA300_0855	monovalent cation/H+ antiporter subunit A
1	S_aureus_USA300.chr	941341	C	T	A	T	164	Non-Synonymous	SAUSA300_0862	glycerophosphoryl diester phosphodiesterase
1	S_aureus_USA300.chr	944319	C	T	V	I	110	Non-Synonymous	SAUSA300_0864	argininosuccinate synthase
1	S_aureus_USA300.chr	951997	G	A	E	K	5	Non-Synonymous	SAUSA300_0870	exonuclease RexA
1	S_aureus_USA300.chr	953344	C	T	R	C	454	Non-Synonymous	SAUSA300_0870	exonuclease RexA
1	S_aureus_USA300.chr	954911	T	C	V	A	976	Non-Synonymous	SAUSA300_0870	exonuclease RexA
1	S_aureus_USA300.chr	955910	A	T	E	V	36	Non-Synonymous	SAUSA300_0871	hypothetical protein
1	S_aureus_USA300.chr	957966	C	T	E	K	316	Non-Synonymous	SAUSA300_0873	coenzyme A disulfide reductase
1	S_aureus_USA300.chr	958724	G	C	T	R	63	Non-Synonymous	SAUSA300_0873	coenzyme A disulfide reductase
1	S_aureus_USA300.chr	969462	G	A	V	I	60	Non-Synonymous	SAUSA300_0882	hypothetical protein
1	S_aureus_USA300.chr	974522	G	T	W	L	125	Non-Synonymous	SAUSA300_0887	oligopeptide ABC transporter, permease protein
1	S_aureus_USA300.chr	983021	G	T	G	V	69	Non-Synonymous	SAUSA300_0894	oligopeptide ABC transporter, ATP-binding protein
1	S_aureus_USA300.chr	983294	A	G	Q	R	160	Non-Synonymous	SAUSA300_0894	oligopeptide ABC transporter, ATP-binding protein
1	S_aureus_USA300.chr	994360	G	A	V	I	15	Non-Synonymous	SAUSA300_0907	GTP pyrophosphokinase
1	S_aureus_USA300.chr	995906	C	T	T	I	44	Non-Synonymous	SAUSA300_0909	RluA family pseudouridine synthase
1	S_aureus_USA300.chr	1004444	A	G	T	A	59	Non-Synonymous	SAUSA300_0915	hypothetical protein
1	S_aureus_USA300.chr	1004664	C	T	A	V	132	Non-Synonymous	SAUSA300_0915	hypothetical protein
1	S_aureus_USA300.chr	1006797	T	C	I	V	86	Non-Synonymous	SAUSA300_0917	hypothetical protein
1	S_aureus_USA300.chr	1019281	C	G	C	S	106	Non-Synonymous	SAUSA300_0928	competence transcription factor
1	S_aureus_USA300.chr	1020304	G	T	F	L	276	Non-Synonymous	SAUSA300_0930	lipoate-protein ligase A family protein
1	S_aureus_USA300.chr	1024373	A	T	N	Y	303	Non-Synonymous	SAUSA300_0934	membrane protein
1	S_aureus_USA300.chr	1025205	T	A	L	H	580	Non-Synonymous	SAUSA300_0934	membrane protein
1	S_aureus_USA300.chr	1025512	C	T	L	F	27	Non-Synonymous	SAUSA300_0935	hypothetical protein
1	S_aureus_USA300.chr	1028602	G	A	A	T	421	Non-Synonymous	SAUSA300_0939	glycosyl transferase, group 1 family protein
1	S_aureus_USA300.chr	1031805	A	G	K	E	143	Non-Synonymous	SAUSA300_0943	acetyltransferase
3	S_aureus_USA300.chr	1036234	A	G	E	G	60	Non-Synonymous	SAUSA300_0947	alpha/beta fold family hydrolase
1	S_aureus_USA300.chr	1038844	A	T	V	E	206	Non-Synonymous	SAUSA300_0950	cysteine protease precursor
1	S_aureus_USA300.chr	1045214	C	G	V	L	926	Non-Synonymous	SAUSA300_0955	autolysin
1	S_aureus_USA300.chr	1051797	C	T	T	I	269	Non-Synonymous	SAUSA300_0959	fmt protein
1	S_aureus_USA300.chr	1056049	T	C	N	S	215	Non-Synonymous	SAUSA300_0963	quinol oxidase, subunit II
1	S_aureus_USA300.chr	1060591	G	T	A	S	226	Non-Synonymous	SAUSA300_0967	phosphoribosylaminoimidazole carboxylase ATPase subunit
1	S_aureus_USA300.chr	1062406	G	A	G	S	132	Non-Synonymous	SAUSA300_0970	phosphoribosylformylglycinamidine synthase I
1	S_aureus_USA300.chr	1071254	G	A	L	F	167	Non-Synonymous	SAUSA300_0977	cobalt transport family protein
1	S_aureus_USA300.chr	1072287	C	T	G	S	287	Non-Synonymous	SAUSA300_0978	ABC transporter, ATP-binding protein
14	S_aureus_USA300.chr	1074815	G	A	D	N	71	Non-Synonymous	SAUSA300_0980	hypothetical protein
1	S_aureus_USA300.chr	1076989	T	G	F	C	222	Non-Synonymous	SAUSA300_0981	hypothetical protein
1	S_aureus_USA300.chr	1097431	G	T	G	V	59	Non-Synonymous	SAUSA300_1002	spermidine/putrescine ABC transporter, spermidine/putrescine-binding protein
1	S_aureus_USA300.chr	1101543	G	A	H	Y	6	Non-Synonymous	SAUSA300_1005	manganese transport protein MntH
1	S_aureus_USA300.chr	1107942	A	C	N	T	263	Non-Synonymous	SAUSA300_1013	cell cycle protein FtsW
1	S_aureus_USA300.chr	1117796	C	A	A	S	95	Non-Synonymous	SAUSA300_1020	glycerophosphoryl diester phosphodiesterase family protein
1	S_aureus_USA300.chr	1121088	A	G	M	T	58	Non-Synonymous	SAUSA300_1025	hypothetical protein
1	S_aureus_USA300.chr	1126849	G	A	V	I	139	Non-Synonymous	SAUSA300_1031	hypothetical protein
1	S_aureus_USA300.chr	1131142	C	T	T	I	86	Non-Synonymous	SAUSA300_1036	RNA methyltransferase
4	S_aureus_USA300.chr	1132736	G	T	D	Y	244	Non-Synonymous	SAUSA300_1037	phenylalanyl-tRNA synthetase subunit alpha
1	S_aureus_USA300.chr	1138018	G	A	G	D	71	Non-Synonymous	SAUSA300_1042	hypothetical protein
1	S_aureus_USA300.chr	1141003	C	T	A	V	492	Non-Synonymous	SAUSA300_1043	recombination and DNA strand exchange inhibitor protein
1	S_aureus_USA300.chr	1148574	G	T	R	I	100	Non-Synonymous	SAUSA300_1049	glutamate racemase
1	S_aureus_USA300.chr	1157169	G	T	T	N	53	Non-Synonymous	SAUSA300_1058	alpha-hemolysin precursor
1	S_aureus_USA300.chr	1169682	T	A	E	V	137	Non-Synonymous	SAUSA300_1070	hypothetical protein
1	S_aureus_USA300.chr	1174706	G	A	D	N	296	Non-Synonymous	SAUSA300_1075	penicillin-binding protein 1
1	S_aureus_USA300.chr	1175267	G	A	E	K	483	Non-Synonymous	SAUSA300_1075	penicillin-binding protein 1
2	S_aureus_USA300.chr	1185887	A	T	K	I	160	Non-Synonymous	SAUSA300_1085	hypothetical protein
1	S_aureus_USA300.chr	1189402	G	A	E	K	776	Non-Synonymous	SAUSA300_1087	isoleucyl-tRNA synthetase
1	S_aureus_USA300.chr	1193779	A	T	M	L	ATG	Non-Synonymous	SAUSA300_1091	bifunctional pyrimidine regulatory protein PyrR uracil phosphoribosyltransferase
2	S_aureus_USA300.chr	1197415	A	G	I	V	297	Non-Synonymous	SAUSA300_1094	dihydroorotase
1	S_aureus_USA300.chr	1197803	A	G	M	V	1	Non-Synonymous	SAUSA300_1095	carbamoyl phosphate synthase small subunit
2	S_aureus_USA300.chr	1204860	C	A	D	Y	555	Non-Synonymous	SAUSA300_1101	putative fibronectin/fibrinogen binding protein
1	S_aureus_USA300.chr	1213748	C	T	S	L	55	Non-Synonymous	SAUSA300_1108	peptide deformylase
2	S_aureus_USA300.chr	1214025	C	G	D	E	147	Non-Synonymous	SAUSA300_1108	peptide deformylase
36	S_aureus_USA300.chr	1215913	T	C	Y	H	306	Non-Synonymous	SAUSA300_1110	ribosomal RNA small subunit methyltransferase B
1	S_aureus_USA300.chr	1218391	C	A	D	E	81	Non-Synonymous	SAUSA300_1113	protein kinase
1	S_aureus_USA300.chr	1243000	C	T	R	Q	563	Non-Synonymous	SAUSA300_1135	hypothetical protein
1	S_aureus_USA300.chr	1249124	G	T	M	I	1	Non-Synonymous	SAUSA300_1140	cell wall hydrolase
2	S_aureus_USA300.chr	1249147	G	T	C	F	9	Non-Synonymous	SAUSA300_1140	cell wall hydrolase
1	S_aureus_USA300.chr	1249585	C	A	T	K	155	Non-Synonymous	SAUSA300_1140	cell wall hydrolase
1	S_aureus_USA300.chr	1249990	T	C	I	T	290	Non-Synonymous	SAUSA300_1140	cell wall hydrolase
1	S_aureus_USA300.chr	1250358	A	C	K	Q	20	Non-Synonymous	SAUSA300_1141	endopeptidase resistance gene
1	S_aureus_USA300.chr	1253985	A	G	T	A	408	Non-Synonymous	SAUSA300_1143	DNA topoisomerase I
1	S_aureus_USA300.chr	1257928	T	C	V	A	106	Non-Synonymous	SAUSA300_1146	ATP-dependent protease peptidase subunit
1	S_aureus_USA300.chr	1259363	G	T	A	S	381	Non-Synonymous	SAUSA300_1147	ATP-dependent protease ATP-binding subunit HslU
1	S_aureus_USA300.chr	1275414	G	A	E	K	278	Non-Synonymous	SAUSA300_1159	transcription elongation factor NusA
1	S_aureus_USA300.chr	1277936	G	A	V	I	519	Non-Synonymous	SAUSA300_1162	translation initiation factor IF-2
1	S_aureus_USA300.chr	1277954	T	G	S	A	525	Non-Synonymous	SAUSA300_1162	translation initiation factor IF-2
36	S_aureus_USA300.chr	1286986	A	G	K	R	180	Non-Synonymous	SAUSA300_1169	DNA translocase FtsK
1	S_aureus_USA300.chr	1293718	C	T	R	C	25	Non-Synonymous	SAUSA300_1175	hypothetical protein
1	S_aureus_USA300.chr	1298198	T	G	D	E	203	Non-Synonymous	SAUSA300_1179	phosphodiesterase
1	S_aureus_USA300.chr	1302483	T	G	I	S	571	Non-Synonymous	SAUSA300_1182	pyruvate ferredoxin oxidoreductase, alpha subunit
1	S_aureus_USA300.chr	1308356	A	G	E	G	537	Non-Synonymous	SAUSA300_1188	DNA mismatch repair protein MutS
1	S_aureus_USA300.chr	1308975	C	A	S	R	743	Non-Synonymous	SAUSA300_1188	DNA mismatch repair protein MutS
1	S_aureus_USA300.chr	1317391	A	G	T	A	222	Non-Synonymous	SAUSA300_1194	alpha/beta fold family hydrolase
1	S_aureus_USA300.chr	1321341	G	T	K	N	144	Non-Synonymous	SAUSA300_1199	hypothetical protein
1	S_aureus_USA300.chr	1330972	C	T	T	I	76	Non-Synonymous	SAUSA300_1210	hypothetical protein
1	S_aureus_USA300.chr	1333322	G	A	A	V	28	Non-Synonymous	SAUSA300_1214	hypothetical protein
1	S_aureus_USA300.chr	1338618	G	C	V	L	112	Non-Synonymous	SAUSA300_1220	LuxR family DNA-binding response regulator
1	S_aureus_USA300.chr	1338622	A	G	E	G	113	Non-Synonymous	SAUSA300_1220	LuxR family DNA-binding response regulator
1	S_aureus_USA300.chr	1344499	T	A	N	K	370	Non-Synonymous	SAUSA300_1226	homoserine dehydrogenase
1	S_aureus_USA300.chr	1346828	G	A	V	I	40	Non-Synonymous	SAUSA300_1229	HAD superfamily hydrolase
1	S_aureus_USA300.chr	1351413	C	T	P	S	473	Non-Synonymous	SAUSA300_1232	catalase
1	S_aureus_USA300.chr	1351494	T	A	Y	N	500	Non-Synonymous	SAUSA300_1232	catalase
1	S_aureus_USA300.chr	1354266	G	A	A	T	161	Non-Synonymous	SAUSA300_1236	hypothetical protein
1	S_aureus_USA300.chr	1355192	T	G	D	A	154	Non-Synonymous	SAUSA300_1237	LexA repressor
1	S_aureus_USA300.chr	1361374	A	G	I	V	150	Non-Synonymous	SAUSA300_1243	exonuclease SbcC
1	S_aureus_USA300.chr	1361900	A	T	K	I	325	Non-Synonymous	SAUSA300_1243	exonuclease SbcC
36	S_aureus_USA300.chr	1363207	A	T	I	F	761	Non-Synonymous	SAUSA300_1243	exonuclease SbcC
1	S_aureus_USA300.chr	1365922	G	T	V	L	444	Non-Synonymous	SAUSA300_1245	glycine betaine transporter opuD
1	S_aureus_USA300.chr	1368842	C	A	T	K	571	Non-Synonymous	SAUSA300_1246	aconitate hydratase
1	S_aureus_USA300.chr	1369147	G	A	V	I	673	Non-Synonymous	SAUSA300_1246	aconitate hydratase
1	S_aureus_USA300.chr	1373469	G	A	D	N	434	Non-Synonymous	SAUSA300_1250	DNA topoisomerase IV subunit B
7	S_aureus_USA300.chr	1374405	A	C	Y	S	80	Non-Synonymous	SAUSA300_1251	DNA topoisomerase IV subunit A
1	S_aureus_USA300.chr	1376063	G	A	A	T	633	Non-Synonymous	SAUSA300_1251	DNA topoisomerase IV subunit A
1	S_aureus_USA300.chr	1408958	T	G	Y	S	100	Non-Synonymous	SAUSA300_1280	phosphate transporter ATP-binding protein
1	S_aureus_USA300.chr	1410619	G	C	T	R	177	Non-Synonymous	SAUSA300_1282	phosphate ABC transporter, permease protein PstC
1	S_aureus_USA300.chr	1418430	A	G	I	V	120	Non-Synonymous	SAUSA300_1287	aspartate semialdehyde dehydrogenase
1	S_aureus_USA300.chr	1422145	A	G	Q	R	196	Non-Synonymous	SAUSA300_1291	hippurate hydrolase
1	S_aureus_USA300.chr	1425302	T	A	K	I	132	Non-Synonymous	SAUSA300_1294	hypothetical protein
1	S_aureus_USA300.chr	1430030	G	A	P	S	383	Non-Synonymous	SAUSA300_1300	branched-chain amino acid transport system II carrier protein
1	S_aureus_USA300.chr	1431745	G	T	P	T	515	Non-Synonymous	SAUSA300_1301	hypothetical protein
1	S_aureus_USA300.chr	1432927	C	T	V	I	121	Non-Synonymous	SAUSA300_1301	hypothetical protein
1	S_aureus_USA300.chr	1445664	C	A	V	F	120	Non-Synonymous	SAUSA300_1312	acetyltransferase
1	S_aureus_USA300.chr	1446758	T	C	H	R	385	Non-Synonymous	SAUSA300_1313	carboxyl-terminal protease
1	S_aureus_USA300.chr	1464024	G	A	A	V	8018	Non-Synonymous	SAUSA300_1327	cell surface protein
1	S_aureus_USA300.chr	1465294	A	G	Y	H	7595	Non-Synonymous	SAUSA300_1327	cell surface protein
1	S_aureus_USA300.chr	1468846	C	T	A	T	6411	Non-Synonymous	SAUSA300_1327	cell surface protein
1	S_aureus_USA300.chr	1470571	C	T	V	M	5836	Non-Synonymous	SAUSA300_1327	cell surface protein
1	S_aureus_USA300.chr	1471036	C	A	D	Y	5681	Non-Synonymous	SAUSA300_1327	cell surface protein
1	S_aureus_USA300.chr	1471722	G	C	T	S	5452	Non-Synonymous	SAUSA300_1327	cell surface protein
1	S_aureus_USA300.chr	1472100	G	A	S	L	5326	Non-Synonymous	SAUSA300_1327	cell surface protein
1	S_aureus_USA300.chr	1473076	C	T	A	T	5001	Non-Synonymous	SAUSA300_1327	cell surface protein
1	S_aureus_USA300.chr	1473913	C	A	V	F	4722	Non-Synonymous	SAUSA300_1327	cell surface protein
4	S_aureus_USA300.chr	1474269	A	C	V	G	4603	Non-Synonymous	SAUSA300_1327	cell surface protein
1	S_aureus_USA300.chr	1482214	C	T	V	M	1955	Non-Synonymous	SAUSA300_1327	cell surface protein
1	S_aureus_USA300.chr	1485570	G	T	T	K	836	Non-Synonymous	SAUSA300_1327	cell surface protein
1	S_aureus_USA300.chr	1485631	G	A	P	S	816	Non-Synonymous	SAUSA300_1327	cell surface protein
1	S_aureus_USA300.chr	1489106	C	G	A	P	254	Non-Synonymous	SAUSA300_1328	putative drug transporter
1	S_aureus_USA300.chr	1495144	C	A	A	S	1100	Non-Synonymous	SAUSA300_1333	hypothetical protein
1	S_aureus_USA300.chr	1498059	A	T	F	Y	128	Non-Synonymous	SAUSA300_1333	hypothetical protein
1	S_aureus_USA300.chr	1502925	A	G	V	A	167	Non-Synonymous	SAUSA300_1338	hypothetical protein
1	S_aureus_USA300.chr	1505026	A	G	I	V	33	Non-Synonymous	SAUSA300_1341	penicillin binding protein 2
1	S_aureus_USA300.chr	1513250	A	G	L	S	249	Non-Synonymous	SAUSA300_1346	DnaQ family exonuclease/DinG family helicase
1	S_aureus_USA300.chr	1515734	T	C	E	G	149	Non-Synonymous	SAUSA300_1348	tRNA CCA-pyrophosphorylase
1	S_aureus_USA300.chr	1520861	C	A	D	Y	128	Non-Synonymous	SAUSA300_1354	hypothetical protein
1	S_aureus_USA300.chr	1537635	G	C	Q	E	298	Non-Synonymous	SAUSA300_1370	cell surface elastin binding protein
1	S_aureus_USA300.chr	1542616	C	T	D	N	302	Non-Synonymous	SAUSA300_1376	putative lipoprotein
1	S_aureus_USA300.chr	1543066	A	T	Y	N	152	Non-Synonymous	SAUSA300_1376	putative lipoprotein
1	S_aureus_USA300.chr	1548496	C	T	G	D	479	Non-Synonymous	SAUSA300_1383	phiSLT ORF484-like protein, lysin
1	S_aureus_USA300.chr	1549555	G	A	P	L	126	Non-Synonymous	SAUSA300_1383	phiSLT ORF484-like protein, lysin
1	S_aureus_USA300.chr	1550408	G	A	A	V	91	Non-Synonymous	SAUSA300_1385	phiSLT ORF 99-like protein
1	S_aureus_USA300.chr	1550648	T	C	D	G	11	Non-Synonymous	SAUSA300_1385	phiSLT ORF 99-like protein
1	S_aureus_USA300.chr	1552837	C	T	R	H	604	Non-Synonymous	SAUSA300_1389	phiSLT ORF636-like protein
1	S_aureus_USA300.chr	1553512	C	T	G	D	379	Non-Synonymous	SAUSA300_1389	phiSLT ORF636-like protein
1	S_aureus_USA300.chr	1560812	G	A	H	Y	920	Non-Synonymous	SAUSA300_1393	phiSLT ORF2067-like protein, phage tail tape measure protein
1	S_aureus_USA300.chr	1563567	C	T	M	I	1	Non-Synonymous	SAUSA300_1393	phiSLT ORF2067-like protein, phage tail tape measure protein
1	S_aureus_USA300.chr	1563734	T	C	Q	R	3	Non-Synonymous	SAUSA300_1394	hypothetical protein
1	S_aureus_USA300.chr	1564820	G	A	A	V	187	Non-Synonymous	SAUSA300_1397	phiSLT ORF213-like protein, major tail protein
1	S_aureus_USA300.chr	1566020	C	G	K	N	64	Non-Synonymous	SAUSA300_1398	phiSLT ORF123-like protein
1	S_aureus_USA300.chr	1579454	T	C	I	V	125	Non-Synonymous	SAUSA300_1417	phiSLT ORF 175-like protein
1	S_aureus_USA300.chr	1590733	A	T	M	L	1	Non-Synonymous	SAUSA300_1438	phiSLT ORF401-like protein, integrase
1	S_aureus_USA300.chr	1597534	C	T	S	N	33	Non-Synonymous	SAUSA300_1442	respiratory response protein, SrrA
1	S_aureus_USA300.chr	1604107	T	C	E	G	196	Non-Synonymous	SAUSA300_1451	short chain dehydrogenase/reductase family oxidoreductase
1	S_aureus_USA300.chr	1606585	T	C	N	D	31	Non-Synonymous	SAUSA300_1453	ribonuclease Z
1	S_aureus_USA300.chr	1611935	G	T	P	Q	134	Non-Synonymous	SAUSA300_1457	maltose operon transcriptional repressor
1	S_aureus_USA300.chr	1614365	T	C	Y	C	54	Non-Synonymous	SAUSA300_1459	6-phosphogluconate dehydrogenase
1	S_aureus_USA300.chr	1622542	C	T	V	I	79	Non-Synonymous	SAUSA300_1467	dihydrolipoamide dehydrogenase
1	S_aureus_USA300.chr	1622670	C	T	R	Q	36	Non-Synonymous	SAUSA300_1467	dihydrolipoamide dehydrogenase
1	S_aureus_USA300.chr	1636944	T	C	Y	C	128	Non-Synonymous	SAUSA300_1482	FtsK/SpoIIIE family protein
1	S_aureus_USA300.chr	1637858	C	T	G	E	673	Non-Synonymous	SAUSA300_1483	hypothetical protein
1	S_aureus_USA300.chr	1640592	A	G	M	T	345	Non-Synonymous	SAUSA300_1486	hypothetical protein
1	S_aureus_USA300.chr	1644774	G	A	R	C	68	Non-Synonymous	SAUSA300_1490	elongation factor P
1	S_aureus_USA300.chr	1651413	G	A	A	V	61	Non-Synonymous	SAUSA300_1497	glycine dehydrogenase subunit 1
2	S_aureus_USA300.chr	1651461	G	A	A	V	45	Non-Synonymous	SAUSA300_1497	glycine dehydrogenase subunit 1
1	S_aureus_USA300.chr	1651501	C	T	V	I	32	Non-Synonymous	SAUSA300_1497	glycine dehydrogenase subunit 1
1	S_aureus_USA300.chr	1660389	G	C	H	Q	110	Non-Synonymous	SAUSA300_1509	rhomboid family peptidase
1	S_aureus_USA300.chr	1680763	A	C	H	Q	3	Non-Synonymous	SAUSA300_1531	PhoH family phosphate starvation-induced protein
1	S_aureus_USA300.chr	1684028	A	G	L	S	116	Non-Synonymous	SAUSA300_1534	hypothetical protein
6	S_aureus_USA300.chr	1693739	T	C	T	A	145	Non-Synonymous	SAUSA300_1543	coproporphyrinogen III oxidase
1	S_aureus_USA300.chr	1697083	G	A	A	T	61	Non-Synonymous	SAUSA300_1545	30S ribosomal protein S20
1	S_aureus_USA300.chr	1701672	C	T	V	I	2	Non-Synonymous	SAUSA300_1549	ComE operon protein 1
1	S_aureus_USA300.chr	1711419	C	T	R	H	218	Non-Synonymous	SAUSA300_1561	hypothetical protein
1	S_aureus_USA300.chr	1714365	C	T	G	D	99	Non-Synonymous	SAUSA300_1564	acetyl-CoA carboxylase, biotin carboxyl carrier protein
3	S_aureus_USA300.chr	1716210	A	G	S	P	52	Non-Synonymous	SAUSA300_1566	hypothetical protein
1	S_aureus_USA300.chr	1720283	T	A	K	N	137	Non-Synonymous	SAUSA300_1571	O-methyltransferase family protein
1	S_aureus_USA300.chr	1723065	C	T	G	D	541	Non-Synonymous	SAUSA300_1575	alanyl-tRNA synthetase
1	S_aureus_USA300.chr	1723947	G	A	T	I	247	Non-Synonymous	SAUSA300_1575	alanyl-tRNA synthetase
2	S_aureus_USA300.chr	1731641	G	A	G	D	144	Non-Synonymous	SAUSA300_1580	luciferase family protein
1	S_aureus_USA300.chr	1750431	C	T	A	T	41	Non-Synonymous	SAUSA300_1595	queuine tRNA-ribosyltransferase
1	S_aureus_USA300.chr	1752488	C	T	E	K	40	Non-Synonymous	SAUSA300_1597	Holliday junction DNA helicase RuvB
1	S_aureus_USA300.chr	1756890	C	G	V	L	36	Non-Synonymous	SAUSA300_1604	rod shape-determining protein MreD
3	S_aureus_USA300.chr	1758675	T	A	N	I	10	Non-Synonymous	SAUSA300_1606	hypothetical protein
1	S_aureus_USA300.chr	1759683	C	T	G	D	168	Non-Synonymous	SAUSA300_1608	DNA repair protein RadC
1	S_aureus_USA300.chr	1764172	C	A	G	V	311	Non-Synonymous	SAUSA300_1611	valyl-tRNA synthetase
1	S_aureus_USA300.chr	1765614	T	A	L	I	37	Non-Synonymous	SAUSA300_1612	DNA-3-methyladenine glycosidase
1	S_aureus_USA300.chr	1771613	T	C	N	D	244	Non-Synonymous	SAUSA300_1618	hemA concentration negative effector hemX
1	S_aureus_USA300.chr	1784297	C	T	G	D	65	Non-Synonymous	SAUSA300_1629	threonyl-tRNA synthetase
1	S_aureus_USA300.chr	1785696	G	A	T	M	43	Non-Synonymous	SAUSA300_1630	primosomal protein DnaI
1	S_aureus_USA300.chr	1785996	C	T	G	R	410	Non-Synonymous	SAUSA300_1631	replication initiation and membrane attachment protein
1	S_aureus_USA300.chr	1789112	C	T	G	E	204	Non-Synonymous	SAUSA300_1634	dephospho-CoA kinase
1	S_aureus_USA300.chr	1794077	C	T	G	S	321	Non-Synonymous	SAUSA300_1637	hypothetical protein
1	S_aureus_USA300.chr	1796660	G	A	P	S	180	Non-Synonymous	SAUSA300_1638	sensory box histidine kinase PhoR
1	S_aureus_USA300.chr	1797364	G	A	H	Y	180	Non-Synonymous	SAUSA300_1639	alkaline phosphatase synthesis transcriptional regulatory protein
1	S_aureus_USA300.chr	1798883	A	T	F	Y	226	Non-Synonymous	SAUSA300_1640	isocitrate dehydrogenase
1	S_aureus_USA300.chr	1806366	T	A	K	I	52	Non-Synonymous	SAUSA300_1644	pyruvate kinase
1	S_aureus_USA300.chr	1808119	A	T	L	Q	202	Non-Synonymous	SAUSA300_1646	acetyl-CoA carboxylase carboxyltransferase subunit alpha
1	S_aureus_USA300.chr	1817652	A	T	L	F	92	Non-Synonymous	SAUSA300_1652	hypothetical protein
1	S_aureus_USA300.chr	1820952	G	T	P	H	166	Non-Synonymous	SAUSA300_1655	alanine dehydrogenase
1	S_aureus_USA300.chr	1836652	A	T	F	I	319	Non-Synonymous	SAUSA300_1671	hypothetical protein
1	S_aureus_USA300.chr	1849766	G	A	R	C	416	Non-Synonymous	SAUSA300_1679	acetyl-CoA synthetase
3	S_aureus_USA300.chr	1850629	G	A	P	L	128	Non-Synonymous	SAUSA300_1679	acetyl-CoA synthetase
1	S_aureus_USA300.chr	1861860	C	T	V	I	522	Non-Synonymous	SAUSA300_1687	FtsK/SpoIIIE family protein
1	S_aureus_USA300.chr	1871124	G	T	P	Q	13	Non-Synonymous	SAUSA300_1696	D-alanine aminotransferase
1	S_aureus_USA300.chr	1878567	G	A	P	S	1968	Non-Synonymous	SAUSA300_1702	cell wall surface anchor family protein
1	S_aureus_USA300.chr	1878783	G	C	Q	E	1896	Non-Synonymous	SAUSA300_1702	cell wall surface anchor family protein
1	S_aureus_USA300.chr	1878930	C	A	A	S	1847	Non-Synonymous	SAUSA300_1702	cell wall surface anchor family protein
1	S_aureus_USA300.chr	1880436	C	T	E	K	1345	Non-Synonymous	SAUSA300_1702	cell wall surface anchor family protein
1	S_aureus_USA300.chr	1880783	G	A	A	V	1229	Non-Synonymous	SAUSA300_1702	cell wall surface anchor family protein
4	S_aureus_USA300.chr	1885675	A	C	S	A	624	Non-Synonymous	SAUSA300_1704	leucyl-tRNA synthetase
1	S_aureus_USA300.chr	1889993	G	A	E	K	291	Non-Synonymous	SAUSA300_1706	hypothetical protein
1	S_aureus_USA300.chr	1896229	G	A	A	V	117	Non-Synonymous	SAUSA300_1713	riboflavin biosynthesis protein
1	S_aureus_USA300.chr	1898909	G	A	T	I	449	Non-Synonymous	SAUSA300_1716	hypothetical protein
6	S_aureus_USA300.chr	1908169	T	C	I	V	6	Non-Synonymous	SAUSA300_1725	putative translaldolase
1	S_aureus_USA300.chr	1912237	T	A	N	Y	133	Non-Synonymous	SAUSA300_1728	aldo/keto reductase family oxidoreductase
1	S_aureus_USA300.chr	1915060	G	T	N	K	4	Non-Synonymous	SAUSA300_1730	S-adenosylmethionine synthetase
1	S_aureus_USA300.chr	1943333	T	C	D	G	113	Non-Synonymous	SAUSA300_1758	serine protease SplA
4	S_aureus_USA300.chr	1948483	C	T	V	I	245	Non-Synonymous	SAUSA300_1763	lantibiotic epidermin leader peptide processing serine protease EpiP
1	S_aureus_USA300.chr	1949077	C	A	V	F	47	Non-Synonymous	SAUSA300_1763	lantibiotic epidermin leader peptide processing serine protease EpiP
1	S_aureus_USA300.chr	1950378	A	G	V	A	209	Non-Synonymous	SAUSA300_1765	lantibiotic epidermin biosynthesis protein EpiC
1	S_aureus_USA300.chr	1955543	C	T	V	I	254	Non-Synonymous	SAUSA300_1768	leukotoxin LukD
1	S_aureus_USA300.chr	1957230	T	C	K	E	4	Non-Synonymous	SAUSA300_1769	leukotoxin LukE
1	S_aureus_USA300.chr	1985333	G	A	P	S	89	Non-Synonymous	SAUSA300_1801	fumarate hydratase
1	S_aureus_USA300.chr	1989129	G	A	P	L	125	Non-Synonymous	SAUSA300_1806	putative iron-sulfur cluster-binding protein
1	S_aureus_USA300.chr	1992585	G	A	A	V	187	Non-Synonymous	SAUSA300_1809	hypothetical protein
1	S_aureus_USA300.chr	2004014	C	T	G	D	315	Non-Synonymous	SAUSA300_1843	D-isomer specific 2-hydroxyacid dehydrogenase family protein
1	S_aureus_USA300.chr	2004052	C	A	K	N	302	Non-Synonymous	SAUSA300_1843	D-isomer specific 2-hydroxyacid dehydrogenase family protein
1	S_aureus_USA300.chr	2004255	C	T	A	T	235	Non-Synonymous	SAUSA300_1843	D-isomer specific 2-hydroxyacid dehydrogenase family protein
1	S_aureus_USA300.chr	2015846	C	T	A	T	61	Non-Synonymous	SAUSA300_1852	putative ABC transporter, ATP-binding protein
2	S_aureus_USA300.chr	2024492	G	A	R	H	80	Non-Synonymous	SAUSA300_1864	hypothetical protein
1	S_aureus_USA300.chr	2024926	C	A	P	T	225	Non-Synonymous	SAUSA300_1864	hypothetical protein
1	S_aureus_USA300.chr	2026928	A	G	Y	H	108	Non-Synonymous	SAUSA300_1866	two-component sensor histidine kinase
1	S_aureus_USA300.chr	2036575	T	A	K	N	113	Non-Synonymous	SAUSA300_1876	DNA polymerase IV
1	S_aureus_USA300.chr	2038872	C	T	R	K	127	Non-Synonymous	SAUSA300_1878	RNA methyltransferase
1	S_aureus_USA300.chr	2047963	G	A	S	F	499	Non-Synonymous	SAUSA300_1885	DNA ligase
1	S_aureus_USA300.chr	2054056	C	T	V	I	56	Non-Synonymous	SAUSA300_1889	adenylosuccinate lyase
1	S_aureus_USA300.chr	2058051	G	A	A	V	232	Non-Synonymous	SAUSA300_1893	NAD synthetase
1	S_aureus_USA300.chr	2077705	G	T	T	N	159	Non-Synonymous	SAUSA300_1912	hypothetical protein
1	S_aureus_USA300.chr	2089184	C	G	G	R	227	Non-Synonymous	SAUSA300_1923	autolysin
1	S_aureus_USA300.chr	2099113	A	C	V	G	732	Non-Synonymous	SAUSA300_1930	phi77 ORF001-like protein, phage tail tape measure protein
1	S_aureus_USA300.chr	2100010	C	A	G	V	433	Non-Synonymous	SAUSA300_1930	phi77 ORF001-like protein, phage tail tape measure protein
15	S_aureus_USA300.chr	2100157	A	C	I	S	384	Non-Synonymous	SAUSA300_1930	phi77 ORF001-like protein, phage tail tape measure protein
1	S_aureus_USA300.chr	2109096	G	T	A	D	84	Non-Synonymous	SAUSA300_1941	phi77 ORF003-like protein, phage terminase, large subunit
1	S_aureus_USA300.chr	2109350	T	C	Y	C	143	Non-Synonymous	SAUSA300_1942	hypothetical protein
1	S_aureus_USA300.chr	2109725	T	G	Y	S	18	Non-Synonymous	SAUSA300_1942	hypothetical protein
1	S_aureus_USA300.chr	2115060	C	T	E	K	158	Non-Synonymous	SAUSA300_1957	phiPVL ORF046-like protein
1	S_aureus_USA300.chr	2123202	A	T	N	K	29	Non-Synonymous	SAUSA300_1968	putative phage transcriptional regulator
1	S_aureus_USA300.chr	2123259	T	C	I	M	10	Non-Synonymous	SAUSA300_1968	putative phage transcriptional regulator
1	S_aureus_USA300.chr	2123480	A	G	N	S	82	Non-Synonymous	SAUSA300_1969	phi77 ORF011-like protein, phage transcriptional repressor
1	S_aureus_USA300.chr	2130674	G	A	A	V	63	Non-Synonymous	SAUSA300_1975	Aerolysin/leukocidin family protein
1	S_aureus_USA300.chr	2135633	T	C	I	T	255	Non-Synonymous	SAUSA300_1979	cation transport family protein
1	S_aureus_USA300.chr	2143472	T	C	N	D	179	Non-Synonymous	SAUSA300_1985	serine-aspartate repeat-containing protein SdrH
1	S_aureus_USA300.chr	2143476	A	T	N	K	177	Non-Synonymous	SAUSA300_1985	serine-aspartate repeat-containing protein SdrH
1	S_aureus_USA300.chr	2143894	C	T	G	E	38	Non-Synonymous	SAUSA300_1985	serine-aspartate repeat-containing protein SdrH
1	S_aureus_USA300.chr	2144741	T	A	I	N	180	Non-Synonymous	SAUSA300_1986	hypothetical protein
1	S_aureus_USA300.chr	2151621	C	T	R	Q	296	Non-Synonymous	SAUSA300_1994	sucrose-6-phosphate hydrolase
2	S_aureus_USA300.chr	2159726	T	C	L	P	642	Non-Synonymous	SAUSA300_2000	ABC transporter, ATP-binding protein
1	S_aureus_USA300.chr	2161099	C	T	L	F	337	Non-Synonymous	SAUSA300_2001	DNA mismatch repair protein-like protein
1	S_aureus_USA300.chr	2173374	G	A	G	S	334	Non-Synonymous	SAUSA300_2012	isopropylmalate isomerase large subunit
1	S_aureus_USA300.chr	2181262	G	A	P	L	19	Non-Synonymous	SAUSA300_2019	tRNA-Leu
1	S_aureus_USA300.chr	2183691	G	A	A	V	291	Non-Synonymous	SAUSA300_2021	S1 RNA-binding domain-containing protein
1	S_aureus_USA300.chr	2198272	A	C	E	A	250	Non-Synonymous	SAUSA300_2035	sensor histidine kinase, KdpD
1	S_aureus_USA300.chr	2209550	C	T	A	V	391	Non-Synonymous	SAUSA300_2044	cardiolipin synthetase
1	S_aureus_USA300.chr	2209672	G	A	D	N	432	Non-Synonymous	SAUSA300_2044	cardiolipin synthetase
1	S_aureus_USA300.chr	2214645	C	T	G	R	224	Non-Synonymous	SAUSA300_2050	TENA/THI-4 family protein
1	S_aureus_USA300.chr	2219859	G	T	Q	K	33	Non-Synonymous	SAUSA300_2056	hypothetical protein
1	S_aureus_USA300.chr	2221180	C	T	E	K	392	Non-Synonymous	SAUSA300_2058	F0F1 ATP synthase subunit beta
1	S_aureus_USA300.chr	2227787	C	A	V	F	309	Non-Synonymous	SAUSA300_2065	UDP-GlcNAc 2-epimerase
1	S_aureus_USA300.chr	2237779	C	A	V	L	422	Non-Synonymous	SAUSA300_2076	aldehyde dehydrogenase family protein
1	S_aureus_USA300.chr	2239913	C	T	E	K	351	Non-Synonymous	SAUSA300_2078	UDP-N-acetylglucosamine 1-carboxyvinyltransferase
1	S_aureus_USA300.chr	2245787	T	C	N	D	267	Non-Synonymous	SAUSA300_2083	acetyltransferase
2	S_aureus_USA300.chr	2251020	C	T	G	R	124	Non-Synonymous	SAUSA300_2087	putative peptidase
1	S_aureus_USA300.chr	2256255	C	T	G	D	88	Non-Synonymous	SAUSA300_2092	general stress protein 20U
2	S_aureus_USA300.chr	2262399	T	G	L	V	106	Non-Synonymous	SAUSA300_2098	ArsR family transcriptional regulator
1	S_aureus_USA300.chr	2263740	T	G	I	S	30	Non-Synonymous	SAUSA300_2100	lytic regulatory protein
1	S_aureus_USA300.chr	2266484	A	T	D	E	229	Non-Synonymous	SAUSA300_2101	SAP domain-containing protein
1	S_aureus_USA300.chr	2273071	G	T	G	C	131	Non-Synonymous	SAUSA300_2105	PTS system, mannitol specific IIBC component
24	S_aureus_USA300.chr	2276564	A	G	E	G	56	Non-Synonymous	SAUSA300_2107	PTS system, mannitol specific IIA component
1	S_aureus_USA300.chr	2301311	C	A	R	I	57	Non-Synonymous	SAUSA300_2127	hypothetical protein
1	S_aureus_USA300.chr	2313743	C	T	G	D	66	Non-Synonymous	SAUSA300_2138	hypothetical protein
1	S_aureus_USA300.chr	2314579	G	A	H	Y	181	Non-Synonymous	SAUSA300_2139	putative transporter
1	S_aureus_USA300.chr	2319725	T	A	N	I	33	Non-Synonymous	SAUSA300_2142	alkaline shock protein 23
1	S_aureus_USA300.chr	2323563	C	T	M	I	52	Non-Synonymous	SAUSA300_2146	alcohol dehydrogenase, zinc-containing
1	S_aureus_USA300.chr	2331665	G	A	A	V	35	Non-Synonymous	SAUSA300_2153	tagatose-6-phosphate kinase
1	S_aureus_USA300.chr	2336528	A	G	V	A	224	Non-Synonymous	SAUSA300_2159	aldo/keto reductase family protein
1	S_aureus_USA300.chr	2338286	G	T	K	N	65	Non-Synonymous	SAUSA300_2161	hyaluronate lyase precursor
1	S_aureus_USA300.chr	2340008	A	T	L	F	639	Non-Synonymous	SAUSA300_2161	hyaluronate lyase precursor
1	S_aureus_USA300.chr	2349173	A	C	F	C	211	Non-Synonymous	SAUSA300_2168	hypothetical protein
1	S_aureus_USA300.chr	2365049	T	A	I	F	137	Non-Synonymous	SAUSA300_2192	50S ribosomal protein L5
1	S_aureus_USA300.chr	2365546	C	T	V	I	86	Non-Synonymous	SAUSA300_2193	50S ribosomal protein L24
1	S_aureus_USA300.chr	2370855	C	A	D	Y	55	Non-Synonymous	SAUSA300_2204	50S ribosomal protein L3
1	S_aureus_USA300.chr	2373970	G	A	T	I	635	Non-Synonymous	SAUSA300_2208	DNA topoisomerase III
1	S_aureus_USA300.chr	2374180	G	A	A	V	565	Non-Synonymous	SAUSA300_2208	DNA topoisomerase III
1	S_aureus_USA300.chr	2376385	A	G	N	S	109	Non-Synonymous	SAUSA300_2209	hypothetical protein
1	S_aureus_USA300.chr	2378656	T	A	K	N	215	Non-Synonymous	SAUSA300_2211	hypothetical protein
1	S_aureus_USA300.chr	2386116	G	A	A	V	65	Non-Synonymous	SAUSA300_2215	hypothetical protein
1	S_aureus_USA300.chr	2397361	G	A	A	V	110	Non-Synonymous	SAUSA300_2230	molybdenum ABC transporter, molybdenum-binding protein ModA
1	S_aureus_USA300.chr	2400304	G	T	A	E	14	Non-Synonymous	SAUSA300_2233	BioY family protein
1	S_aureus_USA300.chr	2404828	T	C	T	A	121	Non-Synonymous	SAUSA300_2237	putative urea transporter
1	S_aureus_USA300.chr	2406469	G	C	G	A	95	Non-Synonymous	SAUSA300_2240	urease subunit alpha
1	S_aureus_USA300.chr	2409517	G	A	A	T	153	Non-Synonymous	SAUSA300_2243	urease accessory protein UreG
1	S_aureus_USA300.chr	2409581	G	T	R	L	174	Non-Synonymous	SAUSA300_2243	urease accessory protein UreG
1	S_aureus_USA300.chr	2417051	G	A	S	L	262	Non-Synonymous	SAUSA300_2250	Na+/H+ antiporter NhaC
1	S_aureus_USA300.chr	2422536	C	T	E	K	139	Non-Synonymous	SAUSA300_2255	hypothetical protein
1	S_aureus_USA300.chr	2424723	C	T	V	I	91	Non-Synonymous	SAUSA300_2257	hypothetical protein
1	S_aureus_USA300.chr	2441149	A	T	N	K	137	Non-Synonymous	SAUSA300_2270	PTS system, arbutin-like IIBC component
2	S_aureus_USA300.chr	2449688	T	C	D	G	527	Non-Synonymous	SAUSA300_2278	urocanate hydratase
1	S_aureus_USA300.chr	2456971	G	A	G	S	152	Non-Synonymous	SAUSA300_2284	hypothetical protein
1	S_aureus_USA300.chr	2462904	A	T	K	N	168	Non-Synonymous	SAUSA300_2290	putative 3-methyladenine DNA glycosylase
1	S_aureus_USA300.chr	2473522	C	G	W	C	311	Non-Synonymous	SAUSA300_2301	teicoplanin resistance associated membrane protein TcaB protein
1	S_aureus_USA300.chr	2477511	G	T	A	S	173	Non-Synonymous	SAUSA300_2304	hypothetical protein
1	S_aureus_USA300.chr	2477788	A	C	Q	P	265	Non-Synonymous	SAUSA300_2304	hypothetical protein
1	S_aureus_USA300.chr	2487916	C	T	P	L	30	Non-Synonymous	SAUSA300_2314	hypothetical protein
1	S_aureus_USA300.chr	2488312	T	C	M	T	162	Non-Synonymous	SAUSA300_2314	hypothetical protein
1	S_aureus_USA300.chr	2488555	A	G	N	S	243	Non-Synonymous	SAUSA300_2314	hypothetical protein
1	S_aureus_USA300.chr	2491742	G	T	G	V	113	Non-Synonymous	SAUSA300_2317	putative zinc-binding dehydrogenase
1	S_aureus_USA300.chr	2496663	G	A	A	T	178	Non-Synonymous	SAUSA300_2322	TetR family transcriptional regulator
1	S_aureus_USA300.chr	2502201	A	T	D	V	292	Non-Synonymous	SAUSA300_2326	transcription regulatory protein
1	S_aureus_USA300.chr	2502704	C	T	H	Y	460	Non-Synonymous	SAUSA300_2326	transcription regulatory protein
1	S_aureus_USA300.chr	2507349	G	A	E	K	60	Non-Synonymous	SAUSA300_2331	MarR family transcriptional regulator
1	S_aureus_USA300.chr	2507379	A	G	T	A	70	Non-Synonymous	SAUSA300_2331	MarR family transcriptional regulator
1	S_aureus_USA300.chr	2509295	C	T	V	I	82	Non-Synonymous	SAUSA300_2333	nitrite extrusion protein
1	S_aureus_USA300.chr	2510307	G	T	G	C	134	Non-Synonymous	SAUSA300_2334	hypothetical protein
1	S_aureus_USA300.chr	2514138	G	A	A	V	182	Non-Synonymous	SAUSA300_2340	respiratory nitrate reductase, gamma subunit
1	S_aureus_USA300.chr	2519268	T	C	D	G	405	Non-Synonymous	SAUSA300_2343	respiratory nitrate reductase, alpha subunit
1	S_aureus_USA300.chr	2520315	G	A	S	F	56	Non-Synonymous	SAUSA300_2343	respiratory nitrate reductase, alpha subunit
1	S_aureus_USA300.chr	2539137	A	C	I	M	131	Non-Synonymous	SAUSA300_2363	cation efflux family protein
1	S_aureus_USA300.chr	2540728	G	A	E	K	150	Non-Synonymous	SAUSA300_2364	IgG-binding protein SBI
1	S_aureus_USA300.chr	2540773	C	A	Q	K	165	Non-Synonymous	SAUSA300_2364	IgG-binding protein SBI
2	S_aureus_USA300.chr	2540911	G	A	V	M	211	Non-Synonymous	SAUSA300_2364	IgG-binding protein SBI
1	S_aureus_USA300.chr	2542364	C	A	Q	K	80	Non-Synonymous	SAUSA300_2365	gamma-hemolysin component A
1	S_aureus_USA300.chr	2543638	A	G	I	V	6	Non-Synonymous	SAUSA300_2366	gamma-hemolysin component C
2	S_aureus_USA300.chr	2546659	C	A	G	V	38	Non-Synonymous	SAUSA300_2369	6-carboxyhexanoate--CoA ligase
1	S_aureus_USA300.chr	2551522	T	C	T	A	524	Non-Synonymous	SAUSA300_2374	ABC transporter, ATP-binding/permease protein
1	S_aureus_USA300.chr	2571487	T	C	Y	C	71	Non-Synonymous	SAUSA300_2388	2-dehydropantoate 2-reductase
1	S_aureus_USA300.chr	2585146	G	A	P	S	36	Non-Synonymous	SAUSA300_2399	ABC transporter, ATP-binding protein
1	S_aureus_USA300.chr	2585548	T	C	E	G	343	Non-Synonymous	SAUSA300_2400	glutamyl-aminopeptidase
2	S_aureus_USA300.chr	2591556	A	C	M	R	273	Non-Synonymous	SAUSA300_2406	putative transporter
1	S_aureus_USA300.chr	2597810	T	C	D	G	300	Non-Synonymous	SAUSA300_2412	hypothetical protein
1	S_aureus_USA300.chr	2603105	C	T	A	V	41	Non-Synonymous	SAUSA300_2417	putative transporter
1	S_aureus_USA300.chr	2615070	G	T	S	Y	872	Non-Synonymous	SAUSA300_2431	putative helicase
1	S_aureus_USA300.chr	2615959	A	G	S	P	576	Non-Synonymous	SAUSA300_2431	putative helicase
1	S_aureus_USA300.chr	2616165	G	T	T	N	507	Non-Synonymous	SAUSA300_2431	putative helicase
1	S_aureus_USA300.chr	2616690	T	A	D	V	332	Non-Synonymous	SAUSA300_2431	putative helicase
1	S_aureus_USA300.chr	2638311	A	C	L	V	330	Non-Synonymous	SAUSA300_2443	gluconate kinase
1	S_aureus_USA300.chr	2643209	G	C	T	S	416	Non-Synonymous	SAUSA300_2448	hypothetical protein
1	S_aureus_USA300.chr	2647922	C	T	G	E	213	Non-Synonymous	SAUSA300_2451	drug transporter
4	S_aureus_USA300.chr	2654087	C	T	H	Y	108	Non-Synonymous	SAUSA300_2456	hypothetical protein
1	S_aureus_USA300.chr	2656456	G	A	A	V	139	Non-Synonymous	SAUSA300_2459	MarR family transcriptional regulator
1	S_aureus_USA300.chr	2657877	G	A	E	K	109	Non-Synonymous	SAUSA300_2461	glyoxalase family protein
1	S_aureus_USA300.chr	2667867	A	T	F	Y	60	Non-Synonymous	SAUSA300_2471	perfringolysin O regulator protein
1	S_aureus_USA300.chr	2671661	A	T	V	E	79	Non-Synonymous	SAUSA300_2475	hypothetical protein
24	S_aureus_USA300.chr	2685939	T	G	S	A	249	Non-Synonymous	SAUSA300_2486	putative ATP-dependent Clp proteinase
1	S_aureus_USA300.chr	2686969	A	G	K	R	592	Non-Synonymous	SAUSA300_2486	putative ATP-dependent Clp proteinase
6	S_aureus_USA300.chr	2690087	T	G	K	Q	795	Non-Synonymous	SAUSA300_2489	antibiotic transport-associated protein-like protein
1	S_aureus_USA300.chr	2691040	T	A	D	V	477	Non-Synonymous	SAUSA300_2489	antibiotic transport-associated protein-like protein
1	S_aureus_USA300.chr	2696204	C	T	R	C	32	Non-Synonymous	SAUSA300_2493	hypothetical protein
1	S_aureus_USA300.chr	2702149	C	T	R	Q	500	Non-Synonymous	SAUSA300_2498	squalene synthase
1	S_aureus_USA300.chr	2702725	G	A	S	L	308	Non-Synonymous	SAUSA300_2498	squalene synthase
1	S_aureus_USA300.chr	2706407	C	T	G	D	260	Non-Synonymous	SAUSA300_2501	phytoene dehydrogenase
1	S_aureus_USA300.chr	2706557	T	A	H	L	210	Non-Synonymous	SAUSA300_2501	phytoene dehydrogenase
1	S_aureus_USA300.chr	2712453	A	T	Y	N	102	Non-Synonymous	SAUSA300_2506	immunodominant antigen A
1	S_aureus_USA300.chr	2714613	G	A	G	S	17	Non-Synonymous	SAUSA300_2508	hypothetical protein
1	S_aureus_USA300.chr	2725902	G	A	T	M	78	Non-Synonymous	SAUSA300_2523	hypothetical protein
1	S_aureus_USA300.chr	2733987	C	T	V	I	19	Non-Synonymous	SAUSA300_2532	aspartate alpha-decarboxylase
1	S_aureus_USA300.chr	2756231	C	T	D	N	35	Non-Synonymous	SAUSA300_2549	BCCT family choline/carnitine/betaine transporter
7	S_aureus_USA300.chr	2762597	C	T	G	S	433	Non-Synonymous	SAUSA300_2554	sulfite reductase flavoprotein
1	S_aureus_USA300.chr	2771434	G	T	V	F	127	Non-Synonymous	SAUSA300_2561	alkaline phosphatase
1	S_aureus_USA300.chr	2772954	G	A	R	C	89	Non-Synonymous	SAUSA300_2563	putative transcriptional regulator
1	S_aureus_USA300.chr	2774393	C	T	G	R	883	Non-Synonymous	SAUSA300_2565	clumping factor B
1	S_aureus_USA300.chr	2779015	T	A	D	V	40	Non-Synonymous	SAUSA300_2567	carbamate kinase
1	S_aureus_USA300.chr	2781233	G	T	T	K	150	Non-Synonymous	SAUSA300_2569	ornithine carbamoyltransferase
1	S_aureus_USA300.chr	2794715	T	A	K	M	261	Non-Synonymous	SAUSA300_2578	putative phage infection protein
2	S_aureus_USA300.chr	2803422	T	C	T	A	50	Non-Synonymous	SAUSA300_2583	putative glycosyl transferase
1	S_aureus_USA300.chr	2809642	A	T	F	Y	125	Non-Synonymous	SAUSA300_2587	accessory secretory protein Asp1
1	S_aureus_USA300.chr	2813728	C	A	E	D	1485	Non-Synonymous	SAUSA300_2589	cell wall anchor domain-containing protein
1	S_aureus_USA300.chr	2815391	G	A	T	I	931	Non-Synonymous	SAUSA300_2589	cell wall anchor domain-containing protein
1	S_aureus_USA300.chr	2836219	G	A	R	C	17	Non-Synonymous	SAUSA300_2608	imidazole glycerol phosphate synthase subunit HisH
1	S_aureus_USA300.chr	2837454	A	C	F	C	124	Non-Synonymous	SAUSA300_2610	histidinol-phosphate aminotransferase hisC
1	S_aureus_USA300.chr	2842313	C	T	V	I	89	Non-Synonymous	SAUSA300_2615	hypothetical protein
1	S_aureus_USA300.chr	84054	G	T	E	*	139	Nonsense	SAUSA300_0076	ABC transporter, ATP-binding protein
1	S_aureus_USA300.chr	213514	C	A	E	*	378	Nonsense	SAUSA300_0185	bifunctional ornithine acetyltransferase/N-acetylglutamate synthase protein
1	S_aureus_USA300.chr	393794	G	T	S	*	315	Nonsense	SAUSA300_0341	hypothetical protein
1	S_aureus_USA300.chr	474059	G	A	W	*	84	Nonsense	SAUSA300_0422	hypothetical protein
1	S_aureus_USA300.chr	870492	C	T	W	*	42	Nonsense	SAUSA300_0781	hypothetical protein
1	S_aureus_USA300.chr	1093589	G	T	E	*	2	Nonsense	SAUSA300_0997	hypothetical protein
1	S_aureus_USA300.chr	1126867	C	T	Q	*	145	Nonsense	SAUSA300_1031	hypothetical protein
1	S_aureus_USA300.chr	1525762	C	T	W	*	140	Nonsense	SAUSA300_1358	nucleoside diphosphate kinase
2	S_aureus_USA300.chr	1558321	C	T	W	*	1750	Nonsense	SAUSA300_1393	phiSLT ORF2067-like protein, phage tail tape measure protein
1	S_aureus_USA300.chr	1590400	G	A	Q	*	70	Nonsense	SAUSA300_1437	phiSLT ORF204-like protein
1	S_aureus_USA300.chr	1708640	C	A	E	*	78	Nonsense	SAUSA300_1559	putative enterotoxin type A
1	S_aureus_USA300.chr	1948138	G	A	Q	*	360	Nonsense	SAUSA300_1763	lantibiotic epidermin leader peptide processing serine protease EpiP
1	S_aureus_USA300.chr	2382879	A	T	L	*	218	Nonsense	SAUSA300_2213	AcrB/AcrD/AcrF family protein
1	S_aureus_USA300.chr	2476593	G	A	R	*	70	Nonsense	SAUSA300_2303	transcriptional regulator TcaR
1	S_aureus_USA300.chr	2477207	T	A	Y	*	71	Nonsense	SAUSA300_2304	hypothetical protein
1	S_aureus_USA300.chr	2658998	C	T	W	*	51	Nonsense	SAUSA300_2462	NAD(P)H-flavin oxidoreductase
1	S_aureus_USA300.chr	2771491	A	T	K	*	146	Nonsense	SAUSA300_2561	alkaline phosphatase
1	S_aureus_USA300.chr	2840365	G	A	Q	*	57	Nonsense	SAUSA300_2613	ATP phosphoribosyltransferase regulatory subunit
